# Supplementary material for: Characterization of Mycosphaerellaceae species associated with citrus greasy spot in Panama and Spain
Source: PLoS One. 2017 Dec 13;12(12):e0189585. doi: 10.1371/journal.pone.0189585 (PMC5728561; doi:10.1371/journal.pone.0189585)
Supplement: S1 File — (TXT) [file pone.0189585.s001.txt]

"isolate" "species" "radial mycelial growth rate mm/day" "temperature �C"
"1" "MC-01_" "Amycosphaerella_africana" 0.068452381 5
"2" "MC-21" "Amycosphaerella_africana" 0.12202381 5
"3" "MC-84" "Amycosphaerella_africana" 0.035714286 5
"4" "MC-106" "Amycosphaerella_africana" 0.095238095 5
"5" "MC-116" "Amycosphaerella_africana" 0.047619048 5
"6" "MC-120" "Amycosphaerella_africana" 0.06547619 5
"7" "MC-129" "Amycosphaerella_africana" 0.074404762 5
"8" "MC-17" "Amycosphaerella_africana" 0.074404762 5
"9" "MC-102" "Amycosphaerella_africana" 0.0625 5
"10" "MC-136" "Amycosphaerella_africana" 0.101190476 5
"11" "MC-02" "Amycosphaerella_africana" 0.086309524 5
"12" "MC-03" "Amycosphaerella_africana" 0.095238095 5
"13" "MC-105" "Amycosphaerella_africana" 0.044642857 5
"14" "MC-140" "Amycosphaerella_africana" 0.047619048 5
"15" "MC-141" "Amycosphaerella_africana" 0.035714286 5
"16" "MC-142" "Amycosphaerella_africana" 0.053571429 5
"17" "MC-144" "Amycosphaerella_africana" 0.044642857 5
"18" "MC-145" "Amycosphaerella_africana" 0.071428571 5
"19" "CBS_680.95" "Amycosphaerella_africana_(referencia)" 0.092261905 5
"20" "CBS_110500" "Amycosphaerella_africana_(referencia)" 0.052559524 5
"21" "CBS_110843" "Amycosphaerella_africana_(referencia)" 0.04452381 5
"22" "MC-69" "Zasmidium_citri-griseum" 0 5
"23" "MC-76" "Zasmidium_citri-griseum" 0 5
"24" "43NCCh2" "Zasmidium_citri-griseum" 0 5
"25" "6NCV4" "Zasmidium_citri-griseum" 0 5
"26" "4NTV1" "Zasmidium_citri-griseum" 0 5
"27" "48NCCh1" "Zasmidium_citri-griseum" 0 5
"28" "9NCV4" "Zasmidium_citri-griseum" 0 5
"29" "12NCC9" "Zasmidium_citri-griseum" 0 5
"30" "31TCC2" "Zasmidium_citri-griseum" 0 5
"31" "15NCV4" "Zasmidium_citri-griseum" 0 5
"32" "17NCC3" "Zasmidium_citri-griseum" 0 5
"33" "17NCC5" "Zasmidium_citri-griseum" 0 5
"34" "19NCC3" "Zasmidium_citri-griseum" 0 5
"35" "34NCC4" "Zasmidium_citri-griseum" 0 5
"36" "37LCC2" "Zasmidium_citri-griseum" 0 5
"37" "45NCCh5" "Zasmidium_citri-griseum" 0 5
"38" "26LCC5" "Zasmidium_citri-griseum" 0 5
"39" "27LCC2" "Zasmidium_citri-griseum" 0 5
"40" "31TCC4" "Zasmidium_citri-griseum" 0 5
"41" "Myc-14_" "Zasmidium_citri-griseum" 0 5
"42" "Myc-21" "Zasmidium_citri-griseum" 0 5
"43" "Myc-23_" "Zasmidium_citri-griseum" 0 5
"44" "Myc-34_" "Zasmidium_citri-griseum" 0 5
"45" "Myc-36" "Zasmidium_citri-griseum" 0 5
"46" "GIFH42" "Zasmidium_citri-griseum_(referencia)" 0 5
"47" "MC-01_" "Amycosphaerella_africana" 0.240238095 10
"48" "MC-21" "Amycosphaerella_africana" 0.328958333 10
"49" "MC-84" "Amycosphaerella_africana" 0.17625 10
"50" "MC-106" "Amycosphaerella_africana" 0.289434524 10
"51" "MC-116" "Amycosphaerella_africana" 0.227321429 10
"52" "MC-120" "Amycosphaerella_africana" 0.216904762 10
"53" "MC-129" "Amycosphaerella_africana" 0.258839286 10
"54" "MC-17" "Amycosphaerella_africana" 0.27 10
"55" "MC-102" "Amycosphaerella_africana" 0.298541667 10
"56" "MC-136" "Amycosphaerella_africana" 0.333839286 10
"57" "MC-02" "Amycosphaerella_africana" 0.28014881 10
"58" "MC-03" "Amycosphaerella_africana" 0.307410714 10
"59" "MC-105" "Amycosphaerella_africana" 0.263363095 10
"60" "MC-140" "Amycosphaerella_africana" 0.302053571 10
"61" "MC-141" "Amycosphaerella_africana" 0.289107143 10
"62" "MC-142" "Amycosphaerella_africana" 0.272113095 10
"63" "MC-144" "Amycosphaerella_africana" 0.25077381 10
"64" "MC-145" "Amycosphaerella_africana" 0.318541667 10
"65" "CBS_680.95" "Amycosphaerella_africana_(referencia)" 0.219285714 10
"66" "CBS_110500" "Amycosphaerella_africana_(referencia)" 0.090803571 10
"67" "CBS_110843" "Amycosphaerella_africana_(referencia)" 0.142857143 10
"68" "MC-69" "Zasmidium_citri-griseum" 0.035892857 10
"69" "MC-76" "Zasmidium_citri-griseum" 0.043482143 10
"70" "43NCCh2" "Zasmidium_citri-griseum" 0.037857143 10
"71" "6NCV4" "Zasmidium_citri-griseum" 0.068630952 10
"72" "4NTV1" "Zasmidium_citri-griseum" 0.071071429 10
"73" "48NCCh1" "Zasmidium_citri-griseum" 0.061160714 10
"74" "9NCV4" "Zasmidium_citri-griseum" 0.045714286 10
"75" "12NCC9" "Zasmidium_citri-griseum" 0.014315476 10
"76" "31TCC2" "Zasmidium_citri-griseum" 0.00764881 10
"77" "15NCV4" "Zasmidium_citri-griseum" 0.036339286 10
"78" "17NCC3" "Zasmidium_citri-griseum" 0.020505952 10
"79" "17NCC5" "Zasmidium_citri-griseum" 0.060119048 10
"80" "19NCC3" "Zasmidium_citri-griseum" 0.015744048 10
"81" "34NCC4" "Zasmidium_citri-griseum" 0.024791667 10
"82" "37LCC2" "Zasmidium_citri-griseum" 0.014613095 10
"83" "45NCCh5" "Zasmidium_citri-griseum" 0.092916667 10
"84" "26LCC5" "Zasmidium_citri-griseum" 0.035684524 10
"85" "27LCC2" "Zasmidium_citri-griseum" 0.035714286 10
"86" "31TCC4" "Zasmidium_citri-griseum" 0.039107143 10
"87" "Myc-14_" "Zasmidium_citri-griseum" 0.04125 10
"88" "Myc-21" "Zasmidium_citri-griseum" 0.038452381 10
"89" "Myc-23_" "Zasmidium_citri-griseum" 0.054017857 10
"90" "Myc-34_" "Zasmidium_citri-griseum" 0.050505952 10
"91" "Myc-36" "Zasmidium_citri-griseum" 0.030684524 10
"92" "GIFH42" "Zasmidium_citri-griseum_(referencia)" 0.140625 10
"93" "MC-01_" "Amycosphaerella_africana" 0.306577381 15
"94" "MC-21" "Amycosphaerella_africana" 0.609672619 15
"95" "MC-84" "Amycosphaerella_africana" 0.428184524 15
"96" "MC-106" "Amycosphaerella_africana" 0.472708333 15
"97" "MC-116" "Amycosphaerella_africana" 0.408511905 15
"98" "MC-120" "Amycosphaerella_africana" 0.386130952 15
"99" "MC-129" "Amycosphaerella_africana" 0.481130952 15
"100" "MC-17" "Amycosphaerella_africana" 0.45485119 15
"101" "MC-102" "Amycosphaerella_africana" 0.426279762 15
"102" "MC-136" "Amycosphaerella_africana" 0.483244048 15
"103" "MC-02" "Amycosphaerella_africana" 0.393779762 15
"104" "MC-03" "Amycosphaerella_africana" 0.526458333 15
"105" "MC-105" "Amycosphaerella_africana" 0.489107143 15
"106" "MC-140" "Amycosphaerella_africana" 0.566517857 15
"107" "MC-141" "Amycosphaerella_africana" 0.359315476 15
"108" "MC-142" "Amycosphaerella_africana" 0.505952381 15
"109" "MC-144" "Amycosphaerella_africana" 0.490029762 15
"110" "MC-145" "Amycosphaerella_africana" 0.446815476 15
"111" "CBS_680.95" "Amycosphaerella_africana_(referencia)" 0.256666667 15
"112" "CBS_110500" "Amycosphaerella_africana_(referencia)" 0.150625 15
"113" "CBS_110843" "Amycosphaerella_africana_(referencia)" 0.231339286 15
"114" "MC-69" "Zasmidium_citri-griseum" 0.312559524 15
"115" "MC-76" "Zasmidium_citri-griseum" 0.322113095 15
"116" "43NCCh2" "Zasmidium_citri-griseum" 0.368005952 15
"117" "6NCV4" "Zasmidium_citri-griseum" 0.334107143 15
"118" "4NTV1" "Zasmidium_citri-griseum" 0.382827381 15
"119" "48NCCh1" "Zasmidium_citri-griseum" 0.248988095 15
"120" "9NCV4" "Zasmidium_citri-griseum" 0.246309524 15
"121" "12NCC9" "Zasmidium_citri-griseum" 0.262946429 15
"122" "31TCC2" "Zasmidium_citri-griseum" 0.208839286 15
"123" "15NCV4" "Zasmidium_citri-griseum" 0.164166667 15
"124" "17NCC3" "Zasmidium_citri-griseum" 0.21 15
"125" "17NCC5" "Zasmidium_citri-griseum" 0.350922619 15
"126" "19NCC3" "Zasmidium_citri-griseum" 0.186994048 15
"127" "34NCC4" "Zasmidium_citri-griseum" 0.233988095 15
"128" "37LCC2" "Zasmidium_citri-griseum" 0.231458333 15
"129" "45NCCh5" "Zasmidium_citri-griseum" 0.254821429 15
"130" "26LCC5" "Zasmidium_citri-griseum" 0.255357143 15
"131" "27LCC2" "Zasmidium_citri-griseum" 0.311428571 15
"132" "31TCC4" "Zasmidium_citri-griseum" 0.23639881 15
"133" "Myc-14_" "Zasmidium_citri-griseum" 0.282589286 15
"134" "Myc-21" "Zasmidium_citri-griseum" 0.269583333 15
"135" "Myc-23_" "Zasmidium_citri-griseum" 0.350892857 15
"136" "Myc-34_" "Zasmidium_citri-griseum" 0.22577381 15
"137" "Myc-36" "Zasmidium_citri-griseum" 0.249255952 15
"138" "GIFH42" "Zasmidium_citri-griseum_(referencia)" 0.32421875 15
"139" "MC-01_" "Amycosphaerella_africana" 0.541875 20
"140" "MC-21" "Amycosphaerella_africana" 0.695625 20
"141" "MC-84" "Amycosphaerella_africana" 0.284940476 20
"142" "MC-106" "Amycosphaerella_africana" 0.521547619 20
"143" "MC-116" "Amycosphaerella_africana" 0.430297619 20
"144" "MC-120" "Amycosphaerella_africana" 0.720386905 20
"145" "MC-129" "Amycosphaerella_africana" 0.627767857 20
"146" "MC-17" "Amycosphaerella_africana" 0.463571429 20
"147" "MC-102" "Amycosphaerella_africana" 0.717797619 20
"148" "MC-136" "Amycosphaerella_africana" 0.712767857 20
"149" "MC-02" "Amycosphaerella_africana" 0.398690476 20
"150" "MC-03" "Amycosphaerella_africana" 0.696309524 20
"151" "MC-105" "Amycosphaerella_africana" 0.32125 20
"152" "MC-140" "Amycosphaerella_africana" 0.618571429 20
"153" "MC-141" "Amycosphaerella_africana" 0.706458333 20
"154" "MC-142" "Amycosphaerella_africana" 0.653333333 20
"155" "MC-144" "Amycosphaerella_africana" 0.6375 20
"156" "MC-145" "Amycosphaerella_africana" 0.607470238 20
"157" "CBS_680.95" "Amycosphaerella_africana_(referencia)" 0.290922619 20
"158" "CBS_110500" "Amycosphaerella_africana_(referencia)" 0.310327381 20
"159" "CBS_110843" "Amycosphaerella_africana_(referencia)" 0.451607143 20
"160" "MC-69" "Zasmidium_citri-griseum" 0.482380952 20
"161" "MC-76" "Zasmidium_citri-griseum" 0.537172619 20
"162" "43NCCh2" "Zasmidium_citri-griseum" 0.557589286 20
"163" "6NCV4" "Zasmidium_citri-griseum" 0.456994048 20
"164" "4NTV1" "Zasmidium_citri-griseum" 0.552380952 20
"165" "48NCCh1" "Zasmidium_citri-griseum" 0.43764881 20
"166" "9NCV4" "Zasmidium_citri-griseum" 0.470565476 20
"167" "12NCC9" "Zasmidium_citri-griseum" 0.423571429 20
"168" "31TCC2" "Zasmidium_citri-griseum" 0.357232143 20
"169" "15NCV4" "Zasmidium_citri-griseum" 0.314732143 20
"170" "17NCC3" "Zasmidium_citri-griseum" 0.482946429 20
"171" "17NCC5" "Zasmidium_citri-griseum" 0.510952381 20
"172" "19NCC3" "Zasmidium_citri-griseum" 0.483005952 20
"173" "34NCC4" "Zasmidium_citri-griseum" 0.435208333 20
"174" "37LCC2" "Zasmidium_citri-griseum" 0.44514881 20
"175" "45NCCh5" "Zasmidium_citri-griseum" 0.386011905 20
"176" "26LCC5" "Zasmidium_citri-griseum" 0.447172619 20
"177" "27LCC2" "Zasmidium_citri-griseum" 0.657083333 20
"178" "31TCC4" "Zasmidium_citri-griseum" 0.395089286 20
"179" "Myc-14_" "Zasmidium_citri-griseum" 0.49547619 20
"180" "Myc-21" "Zasmidium_citri-griseum" 0.402827381 20
"181" "Myc-23_" "Zasmidium_citri-griseum" 0.48110119 20
"182" "Myc-34_" "Zasmidium_citri-griseum" 0.395416667 20
"183" "Myc-36" "Zasmidium_citri-griseum" 0.503422619 20
"184" "GIFH42" "Zasmidium_citri-griseum_(referencia)" 0.5703125 20
"185" "MC-01_" "Amycosphaerella_africana" 0.567738095 25
"186" "MC-21" "Amycosphaerella_africana" 0.340565476 25
"187" "MC-84" "Amycosphaerella_africana" 0.291369048 25
"188" "MC-106" "Amycosphaerella_africana" 0.521011905 25
"189" "MC-116" "Amycosphaerella_africana" 0.336577381 25
"190" "MC-120" "Amycosphaerella_africana" 0.410833333 25
"191" "MC-129" "Amycosphaerella_africana" 0.586934524 25
"192" "MC-17" "Amycosphaerella_africana" 0.444642857 25
"193" "MC-102" "Amycosphaerella_africana" 0.379732143 25
"194" "MC-136" "Amycosphaerella_africana" 0.562708333 25
"195" "MC-02" "Amycosphaerella_africana" 0.643392857 25
"196" "MC-03" "Amycosphaerella_africana" 0.361994048 25
"197" "MC-105" "Amycosphaerella_africana" 0.354553571 25
"198" "MC-140" "Amycosphaerella_africana" 0.5225 25
"199" "MC-141" "Amycosphaerella_africana" 0.576755952 25
"200" "MC-142" "Amycosphaerella_africana" 0.836636905 25
"201" "MC-144" "Amycosphaerella_africana" 0.855029762 25
"202" "MC-145" "Amycosphaerella_africana" 0.761815476 25
"203" "CBS_680.95" "Amycosphaerella_africana_(referencia)" 0.654732143 25
"204" "CBS_110500" "Amycosphaerella_africana_(referencia)" 0.59172619 25
"205" "CBS_110843" "Amycosphaerella_africana_(referencia)" 0.514791667 25
"206" "MC-69" "Zasmidium_citri-griseum" 0.756071429 25
"207" "MC-76" "Zasmidium_citri-griseum" 0.938333333 25
"208" "43NCCh2" "Zasmidium_citri-griseum" 0.835446429 25
"209" "6NCV4" "Zasmidium_citri-griseum" 0.681279762 25
"210" "4NTV1" "Zasmidium_citri-griseum" 0.819136905 25
"211" "48NCCh1" "Zasmidium_citri-griseum" 0.591845238 25
"212" "9NCV4" "Zasmidium_citri-griseum" 0.522678571 25
"213" "12NCC9" "Zasmidium_citri-griseum" 0.670833333 25
"214" "31TCC2" "Zasmidium_citri-griseum" 0.584107143 25
"215" "15NCV4" "Zasmidium_citri-griseum" 0.451845238 25
"216" "17NCC3" "Zasmidium_citri-griseum" 0.692291667 25
"217" "17NCC5" "Zasmidium_citri-griseum" 0.650803571 25
"218" "19NCC3" "Zasmidium_citri-griseum" 0.56875 25
"219" "34NCC4" "Zasmidium_citri-griseum" 0.569285714 25
"220" "37LCC2" "Zasmidium_citri-griseum" 0.722708333 25
"221" "45NCCh5" "Zasmidium_citri-griseum" 0.609404762 25
"222" "26LCC5" "Zasmidium_citri-griseum" 0.545297619 25
"223" "27LCC2" "Zasmidium_citri-griseum" 1.044583333 25
"224" "31TCC4" "Zasmidium_citri-griseum" 0.513392857 25
"225" "Myc-14_" "Zasmidium_citri-griseum" 0.774107143 25
"226" "Myc-21" "Zasmidium_citri-griseum" 0.658541667 25
"227" "Myc-23_" "Zasmidium_citri-griseum" 0.745267857 25
"228" "Myc-34_" "Zasmidium_citri-griseum" 0.605744048 25
"229" "Myc-36" "Zasmidium_citri-griseum" 0.75764881 25
"230" "GIFH42" "Zasmidium_citri-griseum_(referencia)" 0.63671875 25
"231" "MC-01_" "Amycosphaerella_africana" 0.078571429 30
"232" "MC-21" "Amycosphaerella_africana" 0.023363095 30
"233" "MC-84" "Amycosphaerella_africana" 0.04797619 30
"234" "MC-106" "Amycosphaerella_africana" 0.055327381 30
"235" "MC-116" "Amycosphaerella_africana" 0.044702381 30
"236" "MC-120" "Amycosphaerella_africana" 0.065357143 30
"237" "MC-129" "Amycosphaerella_africana" 0.049672619 30
"238" "MC-17" "Amycosphaerella_africana" 0.089107143 30
"239" "MC-102" "Amycosphaerella_africana" 0.050803571 30
"240" "MC-136" "Amycosphaerella_africana" 0.09360119 30
"241" "MC-02" "Amycosphaerella_africana" 0.081934524 30
"242" "MC-03" "Amycosphaerella_africana" 0.0725 30
"243" "MC-105" "Amycosphaerella_africana" 0.047827381 30
"244" "MC-140" "Amycosphaerella_africana" 0.078095238 30
"245" "MC-141" "Amycosphaerella_africana" 0.090833333 30
"246" "MC-142" "Amycosphaerella_africana" 0.164583333 30
"247" "MC-144" "Amycosphaerella_africana" 0.151458333 30
"248" "MC-145" "Amycosphaerella_africana" 0.083452381 30
"249" "CBS_680.95" "Amycosphaerella_africana_(referencia)" 0.053988095 30
"250" "CBS_110500" "Amycosphaerella_africana_(referencia)" 0.084107143 30
"251" "CBS_110843" "Amycosphaerella_africana_(referencia)" 0.148809524 30
"252" "MC-69" "Zasmidium_citri-griseum" 0.738035714 30
"253" "MC-76" "Zasmidium_citri-griseum" 0.956666667 30
"254" "43NCCh2" "Zasmidium_citri-griseum" 0.80827381 30
"255" "6NCV4" "Zasmidium_citri-griseum" 0.859940476 30
"256" "4NTV1" "Zasmidium_citri-griseum" 0.765505952 30
"257" "48NCCh1" "Zasmidium_citri-griseum" 0.826636905 30
"258" "9NCV4" "Zasmidium_citri-griseum" 0.37860119 30
"259" "12NCC9" "Zasmidium_citri-griseum" 0.67203869 30
"260" "31TCC2" "Zasmidium_citri-griseum" 0.608988095 30
"261" "15NCV4" "Zasmidium_citri-griseum" 0.484315476 30
"262" "17NCC3" "Zasmidium_citri-griseum" 0.749732143 30
"263" "17NCC5" "Zasmidium_citri-griseum" 0.551011905 30
"264" "19NCC3" "Zasmidium_citri-griseum" 0.504196429 30
"265" "34NCC4" "Zasmidium_citri-griseum" 0.631041667 30
"266" "37LCC2" "Zasmidium_citri-griseum" 0.645684524 30
"267" "45NCCh5" "Zasmidium_citri-griseum" 0.60125 30
"268" "26LCC5" "Zasmidium_citri-griseum" 0.736041667 30
"269" "27LCC2" "Zasmidium_citri-griseum" 0.891547619 30
"270" "31TCC4" "Zasmidium_citri-griseum" 0.743035714 30
"271" "Myc-14_" "Zasmidium_citri-griseum" 0.726696429 30
"272" "Myc-21" "Zasmidium_citri-griseum" 0.643869048 30
"273" "Myc-23_" "Zasmidium_citri-griseum" 0.557678571 30
"274" "Myc-34_" "Zasmidium_citri-griseum" 0.600833333 30
"275" "Myc-36" "Zasmidium_citri-griseum" 0.665803571 30
"276" "GIFH42" "Zasmidium_citri-griseum_(referencia)" 0.609375 30
"277" "MC-01_" "Amycosphaerella_africana" 0 35
"278" "MC-21" "Amycosphaerella_africana" 0 35
"279" "MC-84" "Amycosphaerella_africana" 0 35
"280" "MC-106" "Amycosphaerella_africana" 0 35
"281" "MC-116" "Amycosphaerella_africana" 0 35
"282" "MC-120" "Amycosphaerella_africana" 0 35
"283" "MC-129" "Amycosphaerella_africana" 0 35
"284" "MC-17" "Amycosphaerella_africana" 0 35
"285" "MC-102" "Amycosphaerella_africana" 0 35
"286" "MC-136" "Amycosphaerella_africana" 0 35
"287" "MC-02" "Amycosphaerella_africana" 0 35
"288" "MC-03" "Amycosphaerella_africana" 0 35
"289" "MC-105" "Amycosphaerella_africana" 0 35
"290" "MC-140" "Amycosphaerella_africana" 0 35
"291" "MC-141" "Amycosphaerella_africana" 0 35
"292" "MC-142" "Amycosphaerella_africana" 0 35
"293" "MC-144" "Amycosphaerella_africana" 0 35
"294" "MC-145" "Amycosphaerella_africana" 0 35
"295" "CBS_680.95" "Amycosphaerella_africana_(referencia)" 0 35
"296" "CBS_110500" "Amycosphaerella_africana_(referencia)" 0 35
"297" "CBS_110843" "Amycosphaerella_africana_(referencia)" 0 35
"298" "MC-69" "Zasmidium_citri-griseum" 0.06547619 35
"299" "MC-76" "Zasmidium_citri-griseum" 0.354166667 35
"300" "43NCCh2" "Zasmidium_citri-griseum" 0.366071429 35
"301" "6NCV4" "Zasmidium_citri-griseum" 0.163690476 35
"302" "4NTV1" "Zasmidium_citri-griseum" 0.261904762 35
"303" "48NCCh1" "Zasmidium_citri-griseum" 0.258928571 35
"304" "9NCV4" "Zasmidium_citri-griseum" 0.211309524 35
"305" "12NCC9" "Zasmidium_citri-griseum" 0.303571429 35
"306" "31TCC2" "Zasmidium_citri-griseum" 0 35
"307" "15NCV4" "Zasmidium_citri-griseum" 0.175595238 35
"308" "17NCC3" "Zasmidium_citri-griseum" 0.276785714 35
"309" "17NCC5" "Zasmidium_citri-griseum" 0.157738095 35
"310" "19NCC3" "Zasmidium_citri-griseum" 0.369047619 35
"311" "34NCC4" "Zasmidium_citri-griseum" 0.074404762 35
"312" "37LCC2" "Zasmidium_citri-griseum" 0.336309524 35
"313" "45NCCh5" "Zasmidium_citri-griseum" 0 35
"314" "26LCC5" "Zasmidium_citri-griseum" 0.30952381 35
"315" "27LCC2" "Zasmidium_citri-griseum" 0.232142857 35
"316" "31TCC4" "Zasmidium_citri-griseum" 0.306547619 35
"317" "Myc-14_" "Zasmidium_citri-griseum" 0.255952381 35
"318" "Myc-21" "Zasmidium_citri-griseum" 0.244047619 35
"319" "Myc-23_" "Zasmidium_citri-griseum" 0.291666667 35
"320" "Myc-34_" "Zasmidium_citri-griseum" 0.19047619 35
"321" "Myc-36" "Zasmidium_citri-griseum" 0.333333333 35
"322" "GIFH42" "Zasmidium_citri-griseum_(referencia)" 0.29296875 35
